# Supplementary material for: Health-Related Gender Knowledge: Scale Development and Validation in Spanish Nursing Students
Source: Nurs Rep. 2025 May 27;15(6):187. doi: 10.3390/nursrep15060187 (PMC12196085; doi:10.3390/nursrep15060187)
Supplement: Supplementary file 1 [file nursrep-15-00187-s001.zip]

Archive with 1 entries (1 files):
- nursrep-3605048-supplementary.pdf
